# Supplementary material for: Pseudomonas fluorescens Showing Antifungal Activity against Macrophomina phaseolina, a Severe Pathogenic Fungus of Soybean, Produces Phenazine as the Main Active Metabolite
Source: Biomolecules. 2021 Nov 19;11(11):1728. doi: 10.3390/biom11111728 (PMC8615785; doi:10.3390/biom11111728)
Supplement: Supplementary file 1 [file biomolecules-11-01728-s001.zip]

Archive with 1 entries (1 files):
- biomolecules-1457566-supplementary.pdf
